# Supplementary material for: Evolution of the Proto Sex-Chromosome in Solea senegalensis
Source: Int J Mol Sci. 2019 Oct 15;20(20):5111. doi: 10.3390/ijms20205111 (PMC6829477; doi:10.3390/ijms20205111)
Supplement: Supplementary file 1 [file ijms-20-05111-s001.zip]

Archive with 22 entries (21 files):
- ijms-615179-final sup/
- ijms-615179-final sup/Figure S1.png
- ijms-615179-final sup/Figure S2.png
- ijms-615179-final sup/Figure S3.png
- ijms-615179-final sup/Figure S4.png
- ijms-615179-final sup/Figure S5.png
- ijms-615179-final sup/Figure S6.png
- ijms-615179-final sup/Figure S7.png
- ijms-615179-final sup/Figure S8.png
- ijms-615179-final sup/Figure S9.png
- ijms-615179-final sup/ijms-615179-final sup legend.docx
- ijms-615179-final sup/Table S1.docx
- ijms-615179-final sup/Table S10.docx
- ijms-615179-final sup/Table S11.docx
- ijms-615179-final sup/Table S2.docx
- ijms-615179-final sup/Table S3.docx
- ijms-615179-final sup/Table S4.docx
- ijms-615179-final sup/Table S5.docx
- ijms-615179-final sup/Table S6.docx
- ijms-615179-final sup/Table S7.docx
- ijms-615179-final sup/Table S8.docx
- ijms-615179-final sup/Table S9 .docx
